# Supplementary material for: Identifying Genomic Alterations in Small Cell Lung Cancer Using the Liquid Biopsy of Bronchial Washing Fluid
Source: Front Oncol. 2021 Apr 26;11:647216. doi: 10.3389/fonc.2021.647216 (PMC8110515; doi:10.3389/fonc.2021.647216)
Supplement: Supplementary file 1 [file Table_1.XLSX]

## Sheet: Univariate_COX_OS
gene	HR	z	pvalue	lower	upper
NOTCH3	13.6721	2.59089	0.00957282	1.89058	98.8721
B2M	20.8851	2.4529	0.0141712	1.84176	236.833
IRS2	17.4929	2.02339	0.0430333	1.09385	279.746
NFATC4	17.4929	2.02339	0.0430333	1.09385	279.746
PPM1D	17.4929	2.02339	0.0430333	1.09385	279.746
PIK3CA	17.4929	2.02339	0.0430333	1.09385	279.746
EGFR	17.4929	2.02339	0.0430333	1.09385	279.746
CEBPA	17.4929	2.02339	0.0430333	1.09385	279.746
PBRM1	17.4929	2.02339	0.0430333	1.09385	279.746
INSR	8.48691	1.74565	0.0808718	0.76909	93.6532
IL6ST	8.48691	1.74565	0.0808718	0.76909	93.6532
C15orf23	8.48691	1.74565	0.0808718	0.76909	93.6532
PDCD1	8.48691	1.74565	0.0808718	0.76909	93.6532
MYCN	8.48691	1.74565	0.0808718	0.76909	93.6532
DDR1	8.48691	1.74565	0.0808718	0.76909	93.6532
ETV5	5.48101	1.47272	0.140826	0.569576	52.7436
FGFR4	5.48101	1.47272	0.140826	0.569576	52.7436
TUBA3C	5.48101	1.47272	0.140826	0.569576	52.7436
C8orf34	5.48101	1.47272	0.140826	0.569576	52.7436
PDGFRB	5.48101	1.47272	0.140826	0.569576	52.7436
JAK3	5.48101	1.47272	0.140826	0.569576	52.7436
OR11G2	5.48101	1.47272	0.140826	0.569576	52.7436
CDKN2A	3.2185	1.4233	0.15465	0.643554	16.0962
FAT1	2.17148	1.31114	0.189812	0.681323	6.92084
RB1	0.431367	-1.26798	0.204804	0.117603	1.58225
BRIP1	0.268912	-1.26753	0.204966	0.0352879	2.04925
LRP1B	1.94198	1.20651	0.227622	0.660682	5.70818
MED12	2.3989	1.1024	0.270289	0.506272	11.3669
ATR	2.42113	1.07898	0.280596	0.485794	12.0666
VHL	3.06839	1.02258	0.306504	0.357817	26.3123
TOP2A	3.06839	1.02258	0.306504	0.357817	26.3123
CDK12	3.06839	1.02258	0.306504	0.357817	26.3123
NTRK1	3.06839	1.02258	0.306504	0.357817	26.3123
CRLF2	3.06839	1.02258	0.306504	0.357817	26.3123
SOX9	3.06839	1.02258	0.306504	0.357817	26.3123
MAP2K4	3.06839	1.02258	0.306504	0.357817	26.3123
TP73	0.36814	-0.961094	0.336505	0.0479711	2.82518
NOTCH1	0.537987	-0.959984	0.337063	0.15174	1.90741
HRAS	0.392864	-0.896686	0.369886	0.0509732	3.0279
KDR	1.95527	0.854983	0.39256	0.420383	9.09423
MTOR	2.46144	0.832989	0.404851	0.29563	20.4941
ZFP36L1	2.46144	0.832989	0.404851	0.29563	20.4941
EPHA2	2.46144	0.832989	0.404851	0.29563	20.4941
FCGR3A	2.46144	0.832989	0.404851	0.29563	20.4941
POT1	2.46144	0.832989	0.404851	0.29563	20.4941
FYN	2.46144	0.832989	0.404851	0.29563	20.4941
TNFAIP3	0.440986	-0.781938	0.434251	0.0566447	3.43313
JAK2	0.440986	-0.781938	0.434251	0.0566447	3.43313
MLL3	1.59539	0.703289	0.481876	0.434018	5.86441
NOTCH4	1.53497	0.65929	0.509709	0.429392	5.48714
POLD1	2.02536	0.659217	0.509756	0.248439	16.5114
AXIN1	2.02536	0.659217	0.509756	0.248439	16.5114
FANCC	2.02536	0.659217	0.509756	0.248439	16.5114
SOX2	2.02536	0.659217	0.509756	0.248439	16.5114
PIK3CG	0.615336	-0.639329	0.522609	0.138868	2.7266
DOT1L	0.5469	-0.578338	0.563036	0.0707439	4.22792
ALK	1.46934	0.500807	0.616507	0.32589	6.62482
IKBKE	1.69575	0.497024	0.619172	0.211297	13.6092
PRKDC	1.69575	0.497024	0.619172	0.211297	13.6092
CARD11	1.32913	0.439464	0.660325	0.373655	4.72784
MAF	1.37632	0.415706	0.677625	0.305269	6.20524
ERBB2	0.655347	-0.405236	0.685304	0.0848818	5.05973
IGF1R	0.655347	-0.405236	0.685304	0.0848818	5.05973
KRAS	0.655347	-0.405236	0.685304	0.0848818	5.05973
FLT1	0.655347	-0.405236	0.685304	0.0848818	5.05973
GNAS	0.655347	-0.405236	0.685304	0.0848818	5.05973
MLL2	1.25781	0.355958	0.721872	0.355732	4.44738
IL7R	1.43677	0.343024	0.73158	0.181182	11.3935
ERCC5	1.43677	0.343024	0.73158	0.181182	11.3935
DICER1	1.43677	0.343024	0.73158	0.181182	11.3935
ZFHX3	1.43677	0.343024	0.73158	0.181182	11.3935
CIC	1.43677	0.343024	0.73158	0.181182	11.3935
FGF12	1.43677	0.343024	0.73158	0.181182	11.3935
BRCA1	1.43677	0.343024	0.73158	0.181182	11.3935
SF3A1	1.43677	0.343024	0.73158	0.181182	11.3935
STAG2	1.43677	0.343024	0.73158	0.181182	11.3935
ATRX	1.43677	0.343024	0.73158	0.181182	11.3935
CYP2D6	1.26526	0.307164	0.758718	0.281962	5.67764
ATM	0.794544	-0.302708	0.762112	0.179227	3.52234
BRD3	0.797924	-0.295596	0.767538	0.178613	3.56459
BTK	0.772306	-0.247574	0.804464	0.0998747	5.97205
ROS1	0.772306	-0.247574	0.804464	0.0998747	5.97205
JUN	0.772306	-0.247574	0.804464	0.0998747	5.97205
PIK3R1	1.15881	0.19291	0.847029	0.259215	5.18039
ERBB4	0.891864	-0.176358	0.860013	0.25	3.18169
WRN	0.902517	-0.134564	0.892956	0.202606	4.02029
PTEN	1.0736	0.108705	0.913436	0.29835	3.86333
CSF1R	0.902697	-0.0979197	0.921996	0.116324	7.0051
ACIN1	0.902697	-0.0979197	0.921996	0.116324	7.0051
MAGI2	0.902697	-0.0979197	0.921996	0.116324	7.0051
FOXQ1	0.902697	-0.0979197	0.921996	0.116324	7.0051
SLX4	0.902697	-0.0979197	0.921996	0.116324	7.0051
ARID2	1.0448	0.056745	0.954748	0.22992	4.7478
DNMT3A	1.05191	0.0482823	0.961491	0.134837	8.20627
FLT4	1.05191	0.0482823	0.961491	0.134837	8.20627
RET	1.05191	0.0482823	0.961491	0.134837	8.20627
ERCC3	1.05191	0.0482823	0.961491	0.134837	8.20627
CD5L	1.05191	0.0482823	0.961491	0.134837	8.20627
GRM3	0.96929	-0.0403015	0.967853	0.212654	4.41809
CREBBP	1.02272	0.0385991	0.96921	0.326865	3.19995
PARK2	1.31882e+09	0.00245337	0.998042	0	Inf
LRRC7	1.31882e+09	0.00245337	0.998042	0	Inf
SETD2	1.31882e+09	0.00245337	0.998042	0	Inf
EPHA3	1.31882e+09	0.00245337	0.998042	0	Inf
MSH2	1.31882e+09	0.00245337	0.998042	0	Inf
MLL4	1.31882e+09	0.00245337	0.998042	0	Inf
GRIN2A	1.31882e+09	0.00245337	0.998042	0	Inf
ABCA13	1.31882e+09	0.00245337	0.998042	0	Inf
MUTYH	1.31882e+09	0.00245337	0.998042	0	Inf
AR	1.31882e+09	0.00245337	0.998042	0	Inf
KDM5A	4.12285e-09	-0.00195818	0.998438	0	Inf
CTNNB1	4.12285e-09	-0.00195818	0.998438	0	Inf
FAT2	4.12285e-09	-0.00195818	0.998438	0	Inf
SGCZ	4.12285e-09	-0.00195818	0.998438	0	Inf
TP63	4.12285e-09	-0.00195818	0.998438	0	Inf
EPHB6	4.12285e-09	-0.00195818	0.998438	0	Inf
MYC	4.12285e-09	-0.00195818	0.998438	0	Inf
NTRK3	4.12285e-09	-0.00195818	0.998438	0	Inf
INHBA	4.12285e-09	-0.00195818	0.998438	0	Inf
BRD4	4.12285e-09	-0.00195818	0.998438	0	Inf
PTCH2	4.12285e-09	-0.00195818	0.998438	0	Inf
HCN1	4.12285e-09	-0.00195818	0.998438	0	Inf
PMS2	4.12285e-09	-0.00195818	0.998438	0	Inf
WWP1	4.12285e-09	-0.00195818	0.998438	0	Inf
PDGFRA	4.12285e-09	-0.00195818	0.998438	0	Inf

## Sheet: Multivariate _COX_OS
	id	coef	HR	HR.95L	HR.95H	pvalue
ETV5	ETV5	-70.0188	3.90129e-31	0	Inf	0.996861
FGFR4	FGFR4	NA	NA	NA	NA	NA
TUBA3C	TUBA3C	NA	NA	NA	NA	NA
CDKN2A	CDKN2A	1.63273	5.11783	0.511399	51.2168	0.164732
C8orf34	C8orf34	NA	NA	NA	NA	NA
PDGFRB	PDGFRB	NA	NA	NA	NA	NA
JAK3	JAK3	NA	NA	NA	NA	NA
NOTCH3	NOTCH3	NA	NA	NA	NA	NA
OR11G2	OR11G2	NA	NA	NA	NA	NA
FAT1	FAT1	1.03214	2.80707	0.714289	11.0315	0.139377
B2M	B2M	42.5887	3.13362e+18	0	Inf	0.998733
IRS2	IRS2	21.3857	1.93944e+09	0	Inf	0.999612
NFATC4	NFATC4	NA	NA	NA	NA	NA
PPM1D	PPM1D	NA	NA	NA	NA	NA
PIK3CA	PIK3CA	NA	NA	NA	NA	NA
EGFR	EGFR	NA	NA	NA	NA	NA
CEBPA	CEBPA	NA	NA	NA	NA	NA
PBRM1	PBRM1	NA	NA	NA	NA	NA
INSR	INSR	NA	NA	NA	NA	NA
IL6ST	IL6ST	NA	NA	NA	NA	NA
C15orf23	C15orf23	NA	NA	NA	NA	NA
PDCD1	PDCD1	NA	NA	NA	NA	NA
MYCN	MYCN	NA	NA	NA	NA	NA
DDR1	DDR1	NA	NA	NA	NA	NA

## Sheet: Univariate_COX_DFS 
gene	HR	z	pvalue	lower	upper
B2M	7.80111	2.22649	0.0259814	1.27878	47.59
B2M	7.80111	2.22649	0.0259814	1.27878	47.59
IRS2	17.4929	2.02339	0.0430333	1.09385	279.746
NFATC4	17.4929	2.02339	0.0430333	1.09385	279.746
PPM1D	17.4929	2.02339	0.0430333	1.09385	279.746
PIK3CA	17.4929	2.02339	0.0430333	1.09385	279.746
EGFR	17.4929	2.02339	0.0430333	1.09385	279.746
CEBPA	17.4929	2.02339	0.0430333	1.09385	279.746
PBRM1	17.4929	2.02339	0.0430333	1.09385	279.746
IRS2	17.4929	2.02339	0.0430333	1.09385	279.746
NFATC4	17.4929	2.02339	0.0430333	1.09385	279.746
PPM1D	17.4929	2.02339	0.0430333	1.09385	279.746
PIK3CA	17.4929	2.02339	0.0430333	1.09385	279.746
EGFR	17.4929	2.02339	0.0430333	1.09385	279.746
CEBPA	17.4929	2.02339	0.0430333	1.09385	279.746
PBRM1	17.4929	2.02339	0.0430333	1.09385	279.746
NOTCH4	3.55146	1.75923	0.0785391	0.865357	14.5754
NOTCH4	3.55146	1.75923	0.0785391	0.865357	14.5754
NOTCH3	3.56994	1.58055	0.113981	0.736771	17.2978
NOTCH3	3.56994	1.58055	0.113981	0.736771	17.2978
DOT1L	5.48101	1.47272	0.140826	0.569576	52.7436
DOT1L	5.48101	1.47272	0.140826	0.569576	52.7436
MLL2	2.55183	1.41301	0.157653	0.695848	9.35812
MLL2	2.55183	1.41301	0.157653	0.695848	9.35812
BRIP1	0.270717	-1.24823	0.211947	0.0347901	2.10657
BRIP1	0.270717	-1.24823	0.211947	0.0347901	2.10657
INSR	3.97488	1.23352	0.217381	0.443658	35.6123
IL6ST	3.97488	1.23352	0.217381	0.443658	35.6123
C15orf23	3.97488	1.23352	0.217381	0.443658	35.6123
PDCD1	3.97488	1.23352	0.217381	0.443658	35.6123
MYCN	3.97488	1.23352	0.217381	0.443658	35.6123
DDR1	3.97488	1.23352	0.217381	0.443658	35.6123
INSR	3.97488	1.23352	0.217381	0.443658	35.6123
IL6ST	3.97488	1.23352	0.217381	0.443658	35.6123
C15orf23	3.97488	1.23352	0.217381	0.443658	35.6123
PDCD1	3.97488	1.23352	0.217381	0.443658	35.6123
MYCN	3.97488	1.23352	0.217381	0.443658	35.6123
DDR1	3.97488	1.23352	0.217381	0.443658	35.6123
CREBBP	2.11436	1.21464	0.224503	0.631633	7.0777
CREBBP	2.11436	1.21464	0.224503	0.631633	7.0777
HRAS	0.294307	-1.1652	0.243938	0.037608	2.30315
HRAS	0.294307	-1.1652	0.243938	0.037608	2.30315
TP73	0.305341	-1.12841	0.259147	0.0388949	2.39704
TP73	0.305341	-1.12841	0.259147	0.0388949	2.39704
CDKN2A	2.33392	1.05265	0.292501	0.481654	11.3094
CDKN2A	2.33392	1.05265	0.292501	0.481654	11.3094
ARID2	2.24045	1.02791	0.303994	0.481206	10.4314
ARID2	2.24045	1.02791	0.303994	0.481206	10.4314
POLD1	3.06839	1.02258	0.306504	0.357817	26.3123
AXIN1	3.06839	1.02258	0.306504	0.357817	26.3123
FANCC	3.06839	1.02258	0.306504	0.357817	26.3123
SOX2	3.06839	1.02258	0.306504	0.357817	26.3123
POLD1	3.06839	1.02258	0.306504	0.357817	26.3123
AXIN1	3.06839	1.02258	0.306504	0.357817	26.3123
FANCC	3.06839	1.02258	0.306504	0.357817	26.3123
SOX2	3.06839	1.02258	0.306504	0.357817	26.3123
ATR	2.05967	0.910674	0.362467	0.43495	9.75337
ATR	2.05967	0.910674	0.362467	0.43495	9.75337
PIK3R1	0.500274	-0.900002	0.368119	0.110704	2.26075
PIK3R1	0.500274	-0.900002	0.368119	0.110704	2.26075
ERBB2	0.385224	-0.894653	0.370973	0.0476555	3.11396
IGF1R	0.385224	-0.894653	0.370973	0.0476555	3.11396
KRAS	0.385224	-0.894653	0.370973	0.0476555	3.11396
FLT1	0.385224	-0.894653	0.370973	0.0476555	3.11396
GNAS	0.385224	-0.894653	0.370973	0.0476555	3.11396
ERBB2	0.385224	-0.894653	0.370973	0.0476555	3.11396
IGF1R	0.385224	-0.894653	0.370973	0.0476555	3.11396
KRAS	0.385224	-0.894653	0.370973	0.0476555	3.11396
FLT1	0.385224	-0.894653	0.370973	0.0476555	3.11396
GNAS	0.385224	-0.894653	0.370973	0.0476555	3.11396
MLL3	1.7839	0.851879	0.394281	0.471007	6.75639
MLL3	1.7839	0.851879	0.394281	0.471007	6.75639
IKBKE	2.46144	0.832989	0.404851	0.29563	20.4941
PRKDC	2.46144	0.832989	0.404851	0.29563	20.4941
IKBKE	2.46144	0.832989	0.404851	0.29563	20.4941
PRKDC	2.46144	0.832989	0.404851	0.29563	20.4941
WRN	0.534478	-0.814277	0.415486	0.11832	2.41436
WRN	0.534478	-0.814277	0.415486	0.11832	2.41436
BRD3	0.565867	-0.73957	0.459561	0.125133	2.55891
BRD3	0.565867	-0.73957	0.459561	0.125133	2.55891
CARD11	1.62177	0.739031	0.459888	0.449865	5.8465
CARD11	1.62177	0.739031	0.459888	0.449865	5.8465
VHL	2.02536	0.659217	0.509756	0.248439	16.5114
TOP2A	2.02536	0.659217	0.509756	0.248439	16.5114
CDK12	2.02536	0.659217	0.509756	0.248439	16.5114
NTRK1	2.02536	0.659217	0.509756	0.248439	16.5114
CRLF2	2.02536	0.659217	0.509756	0.248439	16.5114
SOX9	2.02536	0.659217	0.509756	0.248439	16.5114
MAP2K4	2.02536	0.659217	0.509756	0.248439	16.5114
VHL	2.02536	0.659217	0.509756	0.248439	16.5114
TOP2A	2.02536	0.659217	0.509756	0.248439	16.5114
CDK12	2.02536	0.659217	0.509756	0.248439	16.5114
NTRK1	2.02536	0.659217	0.509756	0.248439	16.5114
CRLF2	2.02536	0.659217	0.509756	0.248439	16.5114
SOX9	2.02536	0.659217	0.509756	0.248439	16.5114
MAP2K4	2.02536	0.659217	0.509756	0.248439	16.5114
ERBB4	0.655902	-0.652564	0.514037	0.184807	2.32788
ERBB4	0.655902	-0.652564	0.514037	0.184807	2.32788
ATM	1.60396	0.612265	0.540363	0.353454	7.2787
ATM	1.60396	0.612265	0.540363	0.353454	7.2787
RB1	0.682697	-0.583735	0.559398	0.189508	2.4594
RB1	0.682697	-0.583735	0.559398	0.189508	2.4594
PTEN	0.701309	-0.541435	0.588208	0.194138	2.53343
PTEN	0.701309	-0.541435	0.588208	0.194138	2.53343
KDR	1.46934	0.500807	0.616507	0.32589	6.62482
KDR	1.46934	0.500807	0.616507	0.32589	6.62482
ETV5	1.69575	0.497024	0.619172	0.211297	13.6092
FGFR4	1.69575	0.497024	0.619172	0.211297	13.6092
TUBA3C	1.69575	0.497024	0.619172	0.211297	13.6092
C8orf34	1.69575	0.497024	0.619172	0.211297	13.6092
PDGFRB	1.69575	0.497024	0.619172	0.211297	13.6092
JAK3	1.69575	0.497024	0.619172	0.211297	13.6092
OR11G2	1.69575	0.497024	0.619172	0.211297	13.6092
ETV5	1.69575	0.497024	0.619172	0.211297	13.6092
FGFR4	1.69575	0.497024	0.619172	0.211297	13.6092
TUBA3C	1.69575	0.497024	0.619172	0.211297	13.6092
C8orf34	1.69575	0.497024	0.619172	0.211297	13.6092
PDGFRB	1.69575	0.497024	0.619172	0.211297	13.6092
JAK3	1.69575	0.497024	0.619172	0.211297	13.6092
OR11G2	1.69575	0.497024	0.619172	0.211297	13.6092
TNFAIP3	0.599505	-0.492183	0.62259	0.0781485	4.59901
JAK2	0.599505	-0.492183	0.62259	0.0781485	4.59901
BTK	0.599505	-0.492183	0.62259	0.0781485	4.59901
ROS1	0.599505	-0.492183	0.62259	0.0781485	4.59901
JUN	0.599505	-0.492183	0.62259	0.0781485	4.59901
TNFAIP3	0.599505	-0.492183	0.62259	0.0781485	4.59901
JAK2	0.599505	-0.492183	0.62259	0.0781485	4.59901
BTK	0.599505	-0.492183	0.62259	0.0781485	4.59901
ROS1	0.599505	-0.492183	0.62259	0.0781485	4.59901
JUN	0.599505	-0.492183	0.62259	0.0781485	4.59901
LRP1B	1.26371	0.433173	0.664889	0.438257	3.64389
LRP1B	1.26371	0.433173	0.664889	0.438257	3.64389
PIK3CG	0.753081	-0.373207	0.708994	0.169846	3.3391
PIK3CG	0.753081	-0.373207	0.708994	0.169846	3.3391
CYP2D6	0.753529	-0.36233	0.717105	0.16304	3.48263
CYP2D6	0.753529	-0.36233	0.717105	0.16304	3.48263
MTOR	1.43677	0.343024	0.73158	0.181182	11.3935
ZFP36L1	1.43677	0.343024	0.73158	0.181182	11.3935
EPHA2	1.43677	0.343024	0.73158	0.181182	11.3935
FCGR3A	1.43677	0.343024	0.73158	0.181182	11.3935
POT1	1.43677	0.343024	0.73158	0.181182	11.3935
FYN	1.43677	0.343024	0.73158	0.181182	11.3935
MTOR	1.43677	0.343024	0.73158	0.181182	11.3935
ZFP36L1	1.43677	0.343024	0.73158	0.181182	11.3935
EPHA2	1.43677	0.343024	0.73158	0.181182	11.3935
FCGR3A	1.43677	0.343024	0.73158	0.181182	11.3935
POT1	1.43677	0.343024	0.73158	0.181182	11.3935
FYN	1.43677	0.343024	0.73158	0.181182	11.3935
MED12	1.1963	0.232517	0.816136	0.264054	5.41988
MED12	1.1963	0.232517	0.816136	0.264054	5.41988
MAF	0.85376	-0.200207	0.841318	0.181607	4.01363
MAF	0.85376	-0.200207	0.841318	0.181607	4.01363
CSF1R	1.22678	0.194336	0.845913	0.156139	9.63877
ACIN1	1.22678	0.194336	0.845913	0.156139	9.63877
MAGI2	1.22678	0.194336	0.845913	0.156139	9.63877
FOXQ1	1.22678	0.194336	0.845913	0.156139	9.63877
SLX4	1.22678	0.194336	0.845913	0.156139	9.63877
CSF1R	1.22678	0.194336	0.845913	0.156139	9.63877
ACIN1	1.22678	0.194336	0.845913	0.156139	9.63877
MAGI2	1.22678	0.194336	0.845913	0.156139	9.63877
FOXQ1	1.22678	0.194336	0.845913	0.156139	9.63877
SLX4	1.22678	0.194336	0.845913	0.156139	9.63877
GRM3	1.14634	0.175361	0.860796	0.249093	5.27556
GRM3	1.14634	0.175361	0.860796	0.249093	5.27556
IL7R	0.902697	-0.0979197	0.921996	0.116324	7.0051
ERCC5	0.902697	-0.0979197	0.921996	0.116324	7.0051
DICER1	0.902697	-0.0979197	0.921996	0.116324	7.0051
ZFHX3	0.902697	-0.0979197	0.921996	0.116324	7.0051
CIC	0.902697	-0.0979197	0.921996	0.116324	7.0051
FGF12	0.902697	-0.0979197	0.921996	0.116324	7.0051
BRCA1	0.902697	-0.0979197	0.921996	0.116324	7.0051
SF3A1	0.902697	-0.0979197	0.921996	0.116324	7.0051
STAG2	0.902697	-0.0979197	0.921996	0.116324	7.0051
ATRX	0.902697	-0.0979197	0.921996	0.116324	7.0051
IL7R	0.902697	-0.0979197	0.921996	0.116324	7.0051
ERCC5	0.902697	-0.0979197	0.921996	0.116324	7.0051
DICER1	0.902697	-0.0979197	0.921996	0.116324	7.0051
ZFHX3	0.902697	-0.0979197	0.921996	0.116324	7.0051
CIC	0.902697	-0.0979197	0.921996	0.116324	7.0051
FGF12	0.902697	-0.0979197	0.921996	0.116324	7.0051
BRCA1	0.902697	-0.0979197	0.921996	0.116324	7.0051
SF3A1	0.902697	-0.0979197	0.921996	0.116324	7.0051
STAG2	0.902697	-0.0979197	0.921996	0.116324	7.0051
ATRX	0.902697	-0.0979197	0.921996	0.116324	7.0051
ALK	1.07008	0.0891399	0.928971	0.241325	4.74496
ALK	1.07008	0.0891399	0.928971	0.241325	4.74496
DNMT3A	1.05191	0.0482823	0.961491	0.134837	8.20627
FLT4	1.05191	0.0482823	0.961491	0.134837	8.20627
RET	1.05191	0.0482823	0.961491	0.134837	8.20627
ERCC3	1.05191	0.0482823	0.961491	0.134837	8.20627
CD5L	1.05191	0.0482823	0.961491	0.134837	8.20627
DNMT3A	1.05191	0.0482823	0.961491	0.134837	8.20627
FLT4	1.05191	0.0482823	0.961491	0.134837	8.20627
RET	1.05191	0.0482823	0.961491	0.134837	8.20627
ERCC3	1.05191	0.0482823	0.961491	0.134837	8.20627
CD5L	1.05191	0.0482823	0.961491	0.134837	8.20627
FAT1	0.980257	-0.0343028	0.972636	0.31371	3.06304
FAT1	0.980257	-0.0343028	0.972636	0.31371	3.06304
NOTCH1	1.02042	0.0314307	0.974926	0.289305	3.59916
NOTCH1	1.02042	0.0314307	0.974926	0.289305	3.59916
PARK2	1.31882e+09	0.00245337	0.998042	0	Inf
LRRC7	1.31882e+09	0.00245337	0.998042	0	Inf
SETD2	1.31882e+09	0.00245337	0.998042	0	Inf
EPHA3	1.31882e+09	0.00245337	0.998042	0	Inf
MSH2	1.31882e+09	0.00245337	0.998042	0	Inf
MLL4	1.31882e+09	0.00245337	0.998042	0	Inf
GRIN2A	1.31882e+09	0.00245337	0.998042	0	Inf
ABCA13	1.31882e+09	0.00245337	0.998042	0	Inf
MUTYH	1.31882e+09	0.00245337	0.998042	0	Inf
AR	1.31882e+09	0.00245337	0.998042	0	Inf
PARK2	1.31882e+09	0.00245337	0.998042	0	Inf
LRRC7	1.31882e+09	0.00245337	0.998042	0	Inf
SETD2	1.31882e+09	0.00245337	0.998042	0	Inf
EPHA3	1.31882e+09	0.00245337	0.998042	0	Inf
MSH2	1.31882e+09	0.00245337	0.998042	0	Inf
MLL4	1.31882e+09	0.00245337	0.998042	0	Inf
GRIN2A	1.31882e+09	0.00245337	0.998042	0	Inf
ABCA13	1.31882e+09	0.00245337	0.998042	0	Inf
MUTYH	1.31882e+09	0.00245337	0.998042	0	Inf
AR	1.31882e+09	0.00245337	0.998042	0	Inf
BRD4	3.5915e-09	-0.00201672	0.998391	0	Inf
PTCH2	3.5915e-09	-0.00201672	0.998391	0	Inf
HCN1	3.5915e-09	-0.00201672	0.998391	0	Inf
PMS2	3.5915e-09	-0.00201672	0.998391	0	Inf
WWP1	3.5915e-09	-0.00201672	0.998391	0	Inf
PDGFRA	3.5915e-09	-0.00201672	0.998391	0	Inf
BRD4	3.5915e-09	-0.00201672	0.998391	0	Inf
PTCH2	3.5915e-09	-0.00201672	0.998391	0	Inf
HCN1	3.5915e-09	-0.00201672	0.998391	0	Inf
PMS2	3.5915e-09	-0.00201672	0.998391	0	Inf
WWP1	3.5915e-09	-0.00201672	0.998391	0	Inf
PDGFRA	3.5915e-09	-0.00201672	0.998391	0	Inf
KDM5A	4.4149e-09	-0.00180555	0.998559	0	Inf
CTNNB1	4.4149e-09	-0.00180555	0.998559	0	Inf
FAT2	4.4149e-09	-0.00180555	0.998559	0	Inf
SGCZ	4.4149e-09	-0.00180555	0.998559	0	Inf
TP63	4.4149e-09	-0.00180555	0.998559	0	Inf
EPHB6	4.4149e-09	-0.00180555	0.998559	0	Inf
MYC	4.4149e-09	-0.00180555	0.998559	0	Inf
NTRK3	4.4149e-09	-0.00180555	0.998559	0	Inf
INHBA	4.4149e-09	-0.00180555	0.998559	0	Inf
KDM5A	4.4149e-09	-0.00180555	0.998559	0	Inf
CTNNB1	4.4149e-09	-0.00180555	0.998559	0	Inf
FAT2	4.4149e-09	-0.00180555	0.998559	0	Inf
SGCZ	4.4149e-09	-0.00180555	0.998559	0	Inf
TP63	4.4149e-09	-0.00180555	0.998559	0	Inf
EPHB6	4.4149e-09	-0.00180555	0.998559	0	Inf
MYC	4.4149e-09	-0.00180555	0.998559	0	Inf
NTRK3	4.4149e-09	-0.00180555	0.998559	0	Inf
INHBA	4.4149e-09	-0.00180555	0.998559	0	Inf

## Sheet: Multivariate _COX_DFS
	id	coef	HR	HR.95L	HR.95H	pvalue
NOTCH4	NOTCH4	-44.0529	7.38057e-20	0	Inf	0.999688
NOTCH3	NOTCH3	45.1516	4.06513e+19	0	Inf	0.99968
B2M	B2M	46.8562	2.23557e+20	0	Inf	0.999668
IRS2	IRS2	-24.738	1.80471e-11	0	Inf	0.999824
NFATC4	NFATC4	NA	NA	NA	NA	NA
PPM1D	PPM1D	NA	NA	NA	NA	NA
PIK3CA	PIK3CA	NA	NA	NA	NA	NA
EGFR	EGFR	NA	NA	NA	NA	NA
CEBPA	CEBPA	NA	NA	NA	NA	NA
PBRM1	PBRM1	NA	NA	NA	NA	NA
DOT1L	DOT1L	47.3312	3.59471e+20	0	Inf	0.999665
MLL2	MLL2	0.225729	1.25324	0.153231	10.2499	0.83326
